# Supplementary material for: Causal relationship between PCSK9 inhibitor and primary glomerular disease: a drug target Mendelian randomization study
Source: Front Endocrinol (Lausanne). 2024 Mar 6;15:1335489. doi: 10.3389/fendo.2024.1335489 (PMC10951069; doi:10.3389/fendo.2024.1335489)
Supplement: Supplementary file 1 [file Table_1.xls]

MR-OR
HMGCR-CHD
method	nsnp	b	se	pval	lo_ci	up_ci	or	or_lci95	or_uci95	or1	or_lci951	or_uci951
MR Egger	4	0.7486231038029	0.518874193727247	0.28585787534157	-0.268370315902504	1.7656165235083	2.11408713316981	0.764624576028481	5.84517493519284	0.473017400423145	-0.543976019282259	1.49001082012855
Weighted median	4	0.339865660175647	0.137332987482575	0.0133327160665983	0.0706930047098004	0.609038315641493	1.40475886282816	1.07325169207362	1.83866233546912	0.711865948285764	0.442693292819917	0.98103860375161
Inverse variance weighted	4	0.329024814499061	0.110798642021363	0.00298212557826046	0.111859476137188	0.546190152860933	1.38961233769383	1.11835569394036	1.72666215188411	0.719625159387674	0.502459821025801	0.936790497749546
Simple mode	4	0.187941302667619	0.201589825926129	0.419955606027802	-0.207174756147595	0.583057361482832	1.20676267952058	0.81287758221959	1.7915073518294	0.82866334613304	0.433547287317826	1.22377940494825
Weighted mode	4	0.4570673916368	0.168387902274741	0.0728947730986928	0.127027103178309	0.787107680095292	1.57943532139444	1.13544779160841	2.19703270630757	0.633137670441057	0.303097381982566	0.963177958899549
HMGCR-IgAN
method	nsnp	b	se	pval	lo_ci	up_ci	or	or_lci95	or_uci95	or1	or_lci951	or_uci951
MR Egger	4	-4.39665865510535	9.05318805834341	0.675212332041489	-22.1409072494584	13.3475899392477	0.0123184313421778	2.42284793401520e-10	626303.238439219	81.1791673973975	63.4349188030444	98.9234159917506
Weighted median	4	4.75126724520119	2.07730109615163	0.022182349619965	0.679757096743994	8.8227773936584	115.730851005307	1.97339832912897	6787.08888961321	0.00864073832788238	-4.06286941012932	4.08015088678508
Inverse variance weighted	4	5.75978892711067	1.8276743833555	0.00162472783986781	2.17754713573389	9.34203071848746	317.28135235786	8.824634060558	11407.5502579726	0.00315177678287284	-3.57909001459391	3.58539356815966
Simple mode	4	4.77784943214647	2.77367184499052	0.183441663673631	-0.658547384034953	10.2142462483279	118.848483286419	0.5176026665581	27289.1986306967	0.00841407456239931	-5.42798274161903	5.44481089074383
Weighted mode	4	4.75679807196645	2.49890844701747	0.153095036405709	-0.141062484187781	9.65465862812068	116.372711667467	0.868435046543804	15594.2670378587	0.00859307981803747	-4.88926747633619	4.90645363597227
HMGCR-MN
method	nsnp	b	se	pval	lo_ci	up_ci	or	or_lci95	or_uci95	or1	or_lci951	or_uci951
MR Egger	3	2.96160798389745	1.90705618713064	0.364205950181239	-0.776222142878608	6.69943811067351	19.3290275452525	0.460141079074984	811.949471227817	0.0517356601442484	-3.68609446663181	3.78956578692031
Weighted median	3	0.548876252053983	0.509904588183051	0.281735292833807	-0.450536740784797	1.54828924489276	1.73130637232296	0.637286002418194	4.70341690147329	0.577598520970187	-0.421814471868593	1.57701151380897
Inverse variance weighted	3	0.266783481052688	0.479942516147129	0.578302812580474	-0.673903850595684	1.20747081270106	1.30575769443974	0.509714838113296	3.34501377848768	0.765838872141639	-0.174848459506733	1.70652620379001
Simple mode	3	0.591354718535046	0.65693308851518	0.463030731003049	-0.696234134954707	1.8789435720248	1.80643396808496	0.498458902674996	6.54658521201868	0.553576835725759	-0.734012017763994	1.84116568921551
Weighted mode	3	0.565782700487656	0.541043684212211	0.405448517916724	-0.494662920568277	1.62622832154359	1.76082544243649	0.609776415745725	5.08466080135274	0.567915465042508	-0.492530156013425	1.62836108609844
HMGCR-NS
method	nsnp	b	se	pval	lo_ci	up_ci	or	or_lci95	or_uci95	or1	or_lci951	or_uci951
MR Egger	4	-2.49794629289368	2.11450372787959	0.358910330415597	-6.64237359953767	1.64648101375031	0.0822537503929365	0.00130392856354258	5.18868873868531	12.1575003598362	8.01307305319219	16.3019276664802
Weighted median	4	-0.354904524864768	0.507905192610852	0.48470117799476	-1.35039870238204	0.640589652652502	0.70124039103376	0.259136921538595	1.89759947404462	1.42604449599062	0.430550318473346	2.42153867350788
Inverse variance weighted	4	-0.509749674331747	0.426702885880515	0.2322338159451	-1.34608733065756	0.326587981994063	0.600645917085295	0.260256569008781	1.38623020769578	1.66487438198634	0.828536725660534	2.50121203831215
Simple mode	4	-0.028017955646253	0.74600256340597	0.972399972296671	-1.49018297992195	1.43414706862945	0.972370907096463	0.225331420641212	4.19606452698443	1.02841415009632	-0.433750874179377	2.49057917437202
Weighted mode	4	-0.161442678042598	0.706350459019122	0.833905537751972	-1.54588957772008	1.22300422163488	0.850915306198363	0.213122198111842	3.39737889688376	1.17520509117142	-0.209241808506063	2.55965199084889
PCSK9-CHD
method	nsnp	b	se	pval	lo_ci	up_ci	or	or_lci95	or_uci95	or1	or_lci951	or_uci951
MR Egger	17	0.745076774719224	0.438998593270776	0.110300364467304	-0.115360468091497	1.60551401752995	2.10660316263868	0.891044892757985	4.98041896755994	0.474697853746419	-0.385739389064302	1.33513509655714
Weighted median	17	0.435649951107557	0.0836230187729806	1.89157065528066e-07	0.271748834312515	0.599551067902599	1.5459675357977	1.31225736589283	1.8213009763632	0.646844113375262	0.48294299658022	0.810745230170304
Inverse variance weighted	17	0.374702019554726	0.0835021423440077	7.21198956951417e-06	0.211037820560471	0.538366218548982	1.45455792021824	1.23495906102201	1.71320557097552	0.687494108072343	0.523829909078088	0.851158307066598
Simple mode	17	0.529655587924611	0.146004088330844	0.00226295603263942	0.243487574796156	0.815823601053065	1.69834727656803	1.27569046702809	2.26103709824345	0.588807727251621	0.302639714123166	0.874975740380076
Weighted mode	17	0.549171233033982	0.146340111070524	0.00173781018115126	0.262344615335755	0.835997850732209	1.73181715010451	1.2999744563797	2.30711505651315	0.577428165519469	0.290601547821242	0.864254783217696
PCSK9-IgAN
method	nsnp	b	se	pval	lo_ci	up_ci	or	or_lci95	or_uci95	or1	or_lci951	or_uci951
MR Egger	17	-0.0211140423203934	4.85446983332079	0.996587007970379	-9.53587491562914	9.49364683098835	0.979107298534015	7.22141234439075e-05	13275.1192747941	1.02133852081102	-8.49342235249773	10.5360993941198
Weighted median	17	2.70234308952115	1.24249049100303	0.0296345633912419	0.267061727155202	5.13762445188709	14.9146371456483	1.3061210669802	170.310706112914	0.0670482285445192	-2.36823313382143	2.50232959091046
Inverse variance weighted	17	2.9449209804996	0.956506226534036	0.0020781456251015	1.07016877649289	4.81967318450631	19.009160232775	2.91587158902982	123.924583687014	0.0526062165689904	-1.82214598743772	1.9273584205757
Simple mode	17	2.00002600186759	1.98808949406537	0.329386328430508	-1.89662940650053	5.89668141023571	7.38924823068686	0.150073604810791	363.828066124941	0.135331764312247	-3.76132364405587	4.03198717268037
Weighted mode	17	2.31051328044894	1.991596351321	0.263014437522372	-1.59301556814022	6.2140421290381	10.0795969875383	0.203311586439361	499.717095373184	0.099210315773173	-3.80431853281599	4.00273916436233
PCSK9-MN
method	nsnp	b	se	pval	lo_ci	up_ci	or	or_lci95	or_uci95	or1	or_lci951	or_uci951
MR Egger	6	1.10863090922487	3.35474948924228	0.757632364119267	-5.46667808968999	7.68393990813973	3.03020692486721	0.00422524475492977	2173.16499755428	0.330010466213894	-6.24529853270097	6.90531946512876
Weighted median	6	-0.586899617178502	0.361600270734632	0.104576176307297	-1.29563614781838	0.121836913461377	0.556048578481558	0.27372368021189	1.12956986911771	1.79840402205644	1.08966749141656	2.50714055269632
Inverse variance weighted	6	-0.318059200945266	0.291287078323521	0.274872771633456	-0.888981874459366	0.252863472568835	0.727559714916752	0.411074064773573	1.28770745744156	1.37445762800985	0.803534954495748	1.94538030152395
Simple mode	6	-0.627828965772338	0.511624412003501	0.274397088771781	-1.6306128132992	0.374954881754524	0.53374933210141	0.195809542660374	1.4549257694393	1.87353864418514	0.870754796658278	2.876322491712
Weighted mode	6	-0.622234184749212	0.501912278304922	0.270086091313948	-1.60598225022686	0.361513880728436	0.536743911933715	0.200692327978304	1.43550094764485	1.86308587347982	0.87933780800217	2.84683393895747
PCSK9-NS
method	nsnp	b	se	pval	lo_ci	up_ci	or	or_lci95	or_uci95	or1	or_lci951	or_uci951
MR Egger	17	1.37149750881956	1.1336055940048	0.24505709965868	-0.850369455429844	3.59336447306896	3.94124833262469	0.427257050348225	36.3561898083525	0.253726716919166	-1.96814024733024	2.47559368116857
Weighted median	17	-0.806580008234351	0.310218851377868	0.00932141328751999	-1.41460895693497	-0.198551059533729	0.446382081721083	0.243020626401066	0.819917905045665	2.24023329105051	1.63220434234989	2.84826223975114
Inverse variance weighted	17	-0.576420583444105	0.223686594319161	0.00996874364978952	-1.01484630830966	-0.137994858578549	0.561906067102985	0.362458132354912	0.871103170442811	1.77965688314364	1.34123115827809	2.2180826080092
Simple mode	17	-0.868958191124817	0.489467565342766	0.0948682835214958	-1.82831461919664	0.0903982369470049	0.419388244126719	0.160684153678993	1.09461011110697	2.38442544349872	1.42506901542689	3.34378187157054
Weighted mode	17	-0.868958191124817	0.484255057249168	0.091661140209867	-1.81809810333319	0.080181721083551	0.419388244126719	0.162334200396045	1.08348394166223	2.38442544349872	1.43528553129035	3.33356535570708
